# Supplementary material for: CAR‐T cells in the treatment of multiple myeloma: an encouraging cell therapy
Source: Front Immunol. 2025 Feb 26;16:1499590. doi: 10.3389/fimmu.2025.1499590 (PMC11897482; doi:10.3389/fimmu.2025.1499590)
Supplement: Supplementary file 1 [file DataSheet1.csv]

NCT Number	Study Title	Study URL	Acronym	Study Status	Brief Summary	Study Results	Conditions	Interventions	Primary Outcome Measures	Secondary Outcome Measures	Other Outcome Measures	Sponsor	Collaborators	Sex	Age	Phases	Enrollment	Funder Type	Study Type	Study Design	Other IDs	Start Date	Primary Completion Date	Completion Date	First Posted	Results First Posted	Last Update Posted	Locations	Study Documents
NCT03318861	Study to Evaluate the Safety and Efficacy of KITE-585 in Participants With Relapsed/Refractory Multiple Myeloma	https://clinicaltrials.gov/study/NCT03318861		TERMINATED	The primary objective of the study is to evaluate the safety and tolerability of KITE-585, an autologous engineered chimeric antigen receptor (CAR) T-cell product targeting a protein commonly found on myeloma cells called B-cell maturation antigen (BCMA), as measured by the incidence of dose-limiting toxicities (DLTs). Participants will be given a 3 day course of conditioning chemotherapy followe…	YES	Relapsed/Refractory Multiple Myeloma	GENETIC: KITE-585|DRUG: Cyclophosphamide|DRUG: Fludarabine	Percentage of Participants Experiencing Dose Limiting Toxicities (DLTs), A DLT is a KITE-585-related event with onset in the first 28 days following infusion. DLTs are defined by events and duration of events, including: * Any duration: Grade (GR) 4 cytokine release syndrome (CRS), KITE-585-related GR 5 adverse events (AE) and GR 4 nonhematologic AE with the exceptions of fever, nausea, hepatic t…	Objective Response Rate (ORR) as Determined by Study Investigators According to the International Myeloma Working Group (IMWG) Consensus Panel 1 Criteria, ORR: Percentage of participants who achieved a stringent CR (sCR), complete response (CR), partial response (PR), or very good PR (VGPR), as determined by IMWG Consensus Panel 1 Criteria. sCR: CR+normal free light chain (FLC) ratio, no clonal c…		Kite, A Gilead Company		ALL	ADULT, OLDER_ADULT	PHASE1	17	INDUSTRY	INTERVENTIONAL	Allocation: NON_RANDOMIZED|Intervention Model: SEQUENTIAL|Masking: NONE|Primary Purpose: TREATMENT	KITE-585-501	2017-10-20	2018-12-17	2022-09-16	2017-10-24	2020-05-06	2023-10-19	David Geffen School of Medicine at UCLA, Los Angeles, California, 90095, United States|H. Lee Moffitt Cancer Center, Tampa, Florida, 33612, United States|Winship Cancer Institute, Emory University, Atlanta, Georgia, 30322, United States|University of Chicago Medical Center, Chicago, Illinois, 60637, United States|Dana-Farber Cancer Institute, Boston, Massachusetts, 02114, United States|Mayo Clini…	Study Protocol: Amendment 2, https://storage.googleapis.com/ctgov2-large-docs/61/NCT03318861/Prot_000.pdf|Study Protocol: Amendment 3, https://storage.googleapis.com/ctgov2-large-docs/61/NCT03318861/Prot_002.pdf|Statistical Analysis Plan, https://storage.googleapis.com/ctgov2-large-docs/61/NCT03318861/SAP_001.pdf
NCT03288493	P-BCMA-101 Tscm CAR-T Cells in the Treatment of Patients With Multiple Myeloma (MM)	https://clinicaltrials.gov/study/NCT03288493		TERMINATED	Phase 1 of the study is comprised of an open-label, single ascending dose (SAD), multiple cohort study; a multiple dose cycle administration cohort study; and a combination administration study of P-BCMA-101 autologous T stem cell memory (Tscm) CAR-T cells in patients with relapsed / refractory MM. Followed by a Phase 2, open-label, efficacy and safety study. Rimiducid may be administered as indi…	YES	Multiple Myeloma	BIOLOGICAL: P-BCMA-101 CAR-T cells|DRUG: Rimiducid	Phase 1: Assess the Safety of P-BCMA-101, Incidence and severity of treatment-emergent adverse events, Baseline through Day 28|Phase 1: Maximum Tolerated Dose of P-BCMA-101, Rate of dose limiting toxicities (DLT), Baseline through Day 28|Phase 2: Assess the Safety of P-BCMA-101, Incidence and severity of treatment-emergent adverse events, Baseline through 24 months|Phase 2: Assess the Efficacy of…	Phase 1:Assess the Safety of P-BCMA-101, Incidence and severity of treatment-emergent adverse events, Baseline through Month 24|Phase 1:Assess the Feasibility P-BCMA-101, Ability to generate protocol-prescribed doses of P-BCMA-101., Baseline through Month 24|Phase 1: Anti-myeloma Effect of P-BCMA-101 (ORR), According to the International Myeloma Working Group (IMWG) Uniform Response Criteria for …		Poseida Therapeutics, Inc.	California Institute for Regenerative Medicine (CIRM)	ALL	ADULT, OLDER_ADULT	PHASE1|PHASE2	105	INDUSTRY	INTERVENTIONAL	Allocation: NON_RANDOMIZED|Intervention Model: SEQUENTIAL|Masking: NONE|Primary Purpose: TREATMENT	P-BCMA-101-001	2017-09-20	2022-04-27	2022-04-27	2017-09-20	2023-04-25	2023-06-22	Banner MD Anderson Cancer Center, Gilbert, Arizona, 85234, United States|University of California Davis, Davis, California, 95618, United States|University of California San Diego, San Diego, California, 92093, United States|University of California San Francisco, San Francisco, California, 94143, United States|Colorado Blood Cancer Institute, Denver, Colorado, 80218, United States|University of …	Study Protocol and Statistical Analysis Plan, https://storage.googleapis.com/ctgov2-large-docs/93/NCT03288493/Prot_SAP_000.pdf
NCT03287804	APRIL CAR T Cells (AUTO2) Targeting BCMA and TACI for the Treatment of Multiple Myeloma	https://clinicaltrials.gov/study/NCT03287804	APRIL	TERMINATED	The purpose of this study is to test the safety and efficacy of AUTO2, a CAR T Cell Treatment Targeting BCMA and TACI, in Patients with Relapsed or Refractory Multiple Myeloma.	YES	Multiple Myeloma	BIOLOGICAL: AUTO2	Phase I - Number of Subjects With Grade 3 to 5 Toxicity During the Dose Limiting Toxicity (DLT) Period, Up to 28 days post-infusion|Phase I - Number of Subjects With a Dose Limiting Toxicity (DLT), Dose limiting toxicity was defined as: Any new non-hematological AE of Grade 3 or higher toxicity using the NCI CTCAE (Version 4.03), which is probably or definitely related to AUTO2 therapy, which occ…	Proportion of Patients for Whom an AUTO2 Product Can be Generated, Feasibility of product generation was examined by assessing the number of AUTO2 successfully manufactured as a fraction of the number of patients undergoing leukapheresis (all patients registered)., Up to 2 years|Clinical Benefit Rate, Number of subjects exhibiting stringent complete response, complete response, very good partial …		Autolus Limited		ALL	ADULT, OLDER_ADULT	PHASE1|PHASE2	12	INDUSTRY	INTERVENTIONAL	Allocation: NA|Intervention Model: SINGLE_GROUP|Masking: NONE|Primary Purpose: TREATMENT	AUTO2-MM1|2016-003893-42	2017-05-05	2019-09-05	2019-09-05	2017-09-19	2020-09-04	2020-10-23	VU University Medical Centre Amsterdam, Amsterdam, Netherlands|University College London Hospitals NHS Foundation Trust, London, United Kingdom|The Christie NHS Foundation Trust, Manchester, M20 4BX, United Kingdom|Freeman Hospital, The Newcastle upon Tyne Hospitals NHS Foundation Trust, Newcastle upon Tyne, United Kingdom	Study Protocol, https://storage.googleapis.com/ctgov2-large-docs/04/NCT03287804/Prot_000.pdf|Statistical Analysis Plan, https://storage.googleapis.com/ctgov2-large-docs/04/NCT03287804/SAP_001.pdf
NCT03958656	T-cells Expressing an Anti-SLAMF7 CAR for Treating Multiple Myeloma	https://clinicaltrials.gov/study/NCT03958656		COMPLETED	Background: Multiple myeloma is a blood cancer that is usually incurable. T cells are part of the immune system. Researchers think changing a person's T cells to recognize their cancer could help the person's body kill tumor cells. This is a new approach that uses a patient's own cells to target multiple myeloma. Objective: To see if giving anti-Signaling lymphocytic activation molecule F7 (SLAM7…	YES	Myeloma-Multiple|Myeloma, Plasma-Cell	DRUG: Cyclophosphamide|DRUG: Fludarabine|DRUG: Rimiducid|BIOLOGICAL: Anti-Signaling lymphocytic activation molecule F7 (SLAMF7) chimeric antigen receptor (CAR) T cells	Number of Participants That Had Any Grade ≤2, and 3, 4 and 5 Adverse Events Following Administration of T Cells Expressing Anti- Signaling Lymphocytic Activation Molecule F7 (SLAMF7) Chimeric Antigen Receptor (CAR), Adverse Events were assessed by the Common Terminology Criteria for Adverse Events (CTCAE v5.0). Grade1 is mild, Grade 2 is moderate, Grade 3 is severe, Grade 4 is life-threatening or…		Number of Participants With Serious and/or Non-serious Adverse Events Assessed by the Common Terminology Criteria for Adverse Events (CTCAE v5.0), Here is the number of participants with serious and/or non-serious adverse events assessed by the Common Terminology Criteria for Adverse Events (CTCAE v5.0). A non-serious adverse event is any untoward medical occurrence. A serious adverse event is an…	National Cancer Institute (NCI)		ALL	ADULT, OLDER_ADULT	PHASE1	13	NIH	INTERVENTIONAL	Allocation: NON_RANDOMIZED|Intervention Model: SEQUENTIAL|Masking: NONE|Primary Purpose: TREATMENT	190102|19-C-0102	2019-06-13	2020-10-13	2021-01-19	2019-05-22	2021-06-22	2021-09-09	National Institutes of Health Clinical Center, Bethesda, Maryland, 20892, United States	Study Protocol and Statistical Analysis Plan, https://storage.googleapis.com/ctgov2-large-docs/56/NCT03958656/Prot_SAP_000.pdf|Informed Consent Form, https://storage.googleapis.com/ctgov2-large-docs/56/NCT03958656/ICF_001.pdf
NCT03602612	T Cells Expressing a Novel Fully-Human Anti-BCMA CAR for Treating Multiple Myeloma	https://clinicaltrials.gov/study/NCT03602612		ACTIVE_NOT_RECRUITING	Background: Multiple myeloma is a cancer of the blood plasma cells. It usually becomes resistant to standard treatments. Researchers have developed a procedure called gene therapy. It uses a person's own T cells, which are part of the immune system. The cells are changed in a lab and then returned to the person. Researchers hope the changed T cells will be better at recognizing and killing tumor …	YES	Myeloma-Multiple|Myeloma, Plasma-Cell	DRUG: Cyclophosphamide|DRUG: Fludarabine|BIOLOGICAL: Anti-B Cell Maturation Antigen (BCMA) chimeric antigen receptors (CARs) T cells	Maximum Tolerated Dose (MTD) of Anti-B Cell Maturation Antigen (BCMA) - Chimeric Antigen Receptor (CAR)-T Cells, The MTD is the dose at which a maximum of 1 of 6 patients has a DLT. A DLT is Grade 3 toxicities possibly or probably or definitely related to the Anti-B cell maturation antigen (BCMA) - chimeric antigen receptor (CAR)-expressing T-Cells lasting more than 9 days. Grade 4 toxicities pos…		Number of Participants With Serious and/or Non-serious Adverse Events Assessed by the Common Terminology Criteria for Adverse Events (CTCAE v5.0)., Here is the number of participants with serious and/or non-serious adverse events assessed by the Common Terminology Criteria for Adverse Events (CTCAE v5.0). A non-serious adverse event is any untoward medical occurrence. A serious adverse event is a…	National Cancer Institute (NCI)		ALL	ADULT, OLDER_ADULT	PHASE1	35	NIH	INTERVENTIONAL	Allocation: NON_RANDOMIZED|Intervention Model: SEQUENTIAL|Masking: NONE|Primary Purpose: TREATMENT	180125|18-C-0125	2018-09-14	2023-01-01	2025-01-01	2018-07-27	2023-03-29	2023-11-18	National Institutes of Health Clinical Center, Bethesda, Maryland, 20892, United States	Study Protocol and Statistical Analysis Plan, https://storage.googleapis.com/ctgov2-large-docs/12/NCT03602612/Prot_SAP_000.pdf|Informed Consent Form, https://storage.googleapis.com/ctgov2-large-docs/12/NCT03602612/ICF_001.pdf
NCT03338972	Immunotherapy With BCMA CAR-T Cells in Treating Patients With BCMA Positive Relapsed or Refractory Multiple Myeloma	https://clinicaltrials.gov/study/NCT03338972		COMPLETED	This phase I trial studies the side effects and best dose of BCMA CAR-T cells in treating patients with BCMA positive multiple myeloma that has come back or does not respond to treatment. T cells are a type of white blood cell and a major component of the immune system. T-cells that have been genetically modified in the laboratory express BCMA and may kill cancer cells with the protein BCMA on th…	YES	Recurrent Plasma Cell Myeloma|Refractory Plasma Cell Myeloma	BIOLOGICAL: Autologous Anti-BCMA-CAR-expressing CD4+/CD8+ T-lymphocytes FCARH143|DRUG: Cyclophosphamide|DRUG: Fludarabine|PROCEDURE: Leukapheresis	Dose-limiting Toxicities (DLT) Rate, Observed DLT rates will be summarized based on the DLT-Evaluable analysis set. Outcome will be reported as count of participants in each arm who experienced a DLT. No patients received more than one CAR T cell infusion, so DLT assessment period was only 28 days after first and only CAR T infusion for all patients., Up to 28 days after CAR T cell infusion|Count…	Duration of Persistence of Adoptively Transferred BCMA CAR-T Cells, Persistence of CART cells is tested by qPCR in PBMC., Assessed from Baseline up to a maximum of 537 days|Number of Participants With Detectable BCMA CART Cell Migration to Primary Disease Site (Bone Marrow) at Day 28, Baseline up to Day 28|Objective Response Rate (ORR), Number of patients with a best response of either complete r…		Fred Hutchinson Cancer Center	Juno Therapeutics, Inc., a Bristol-Myers Squibb Company|National Cancer Institute (NCI)	ALL	ADULT, OLDER_ADULT	PHASE1	28	OTHER	INTERVENTIONAL	Allocation: NON_RANDOMIZED|Intervention Model: SINGLE_GROUP|Masking: NONE|Primary Purpose: TREATMENT	9762|NCI-2017-01932|9762|RG9217023|P01CA018029	2017-11-29	2021-05-03	2022-03-22	2017-11-09	2022-04-26	2023-09-08	Fred Hutch/University of Washington Cancer Consortium, Seattle, Washington, 98109, United States	Study Protocol and Statistical Analysis Plan, https://storage.googleapis.com/ctgov2-large-docs/72/NCT03338972/Prot_SAP_000.pdf
NCT02794246	CART-19 Post-ASCT for Multiple Myeloma	https://clinicaltrials.gov/study/NCT02794246		TERMINATED	This will be a single-arm, open-label study. Patients will be enrolled during induction therapy for multiple myeloma, prior to standard-of-care consolidation with autologous stem cell transplantation (ASCT). T cells will be harvested for T cell manufacturing prior to ASCT, and CART-19 will be infused at day \~60 post-ASCT, 3 days after lymphodepleting chemotherapy. The primary endpoint is progres…	YES	Multiple Myeloma	BIOLOGICAL: CART-19 cells	Evaluate Progression Free Survival, Progression free survival as defined by Partial Response (PR); Stable Disease (SD); Very Good Partial Response (VGPR), and Stringent Complete Response (sCR) to treatment. The outcome measures range from Stable disease to Stringent Complete Response (SD worst outcome; sCR best outcome, Follow progression-free survival (PFS) for 2-3 years post CART-19 infusion			University of Pennsylvania		ALL	ADULT, OLDER_ADULT	PHASE2	6	OTHER	INTERVENTIONAL	Allocation: NA|Intervention Model: SINGLE_GROUP|Masking: NONE|Primary Purpose: TREATMENT	UPCC 19416, 824655	2016-06	2019-02	2019-05	2016-06-09	2020-02-19	2023-06-22	Abramson Cancer Center of the University of Pennsylvania, Philadelphia, Pennsylvania, 19104, United States	Study Protocol and Statistical Analysis Plan, https://storage.googleapis.com/ctgov2-large-docs/46/NCT02794246/Prot_SAP_000.pdf|Informed Consent Form, https://storage.googleapis.com/ctgov2-large-docs/46/NCT02794246/ICF_001.pdf
NCT04097301	Study of CAR T-cell Therapy in Acute Myeloid Leukemia and Multiple Myeloma	https://clinicaltrials.gov/study/NCT04097301		TERMINATED	The purpose of this first-in-man Phase I-IIa study is to evaluate the safety and antitumor activity of autologous CD44v6 CAR T-cells in patients with acute myeloid leukemia (AML) and multiple myeloma (MM).	YES	Acute Myeloid Leukemia|Multiple Myeloma	DRUG: MLM-CAR44.1 T-cells at day 0 Single intravenous infusion	Phase I: Maximum Tolerated Dose (MTD) and the Recommended Phase IIa Dose of MLM-CAR44.1 T-cells in AML and MM, MTD established through BOIN design and the dose-limiting toxicities (DLTs) occurring following CAR T-cell infusion., Within 30 days following CAR T-cell infusion, assessed as day 0|Phase I: Overall Safety of Treatment With MLM-CAR44.1 T-cells, Safety will be evaluated by analyzing the t…	Phase I: Hematologic Disease Response to MLM-CAR44.1 T-cells in AML, The hematologic disease response will be classified with the following response criteria: complete response (CR), incomplete response (CRi) and partial response (PR) according to ELN criteria., 1 and 2 months following T-cell infusion, assessed as day 0|Phase I: Hematologic Disease Response to MLM-CAR44.1 T-cells in MM, Hematolo…	Exploratory Outcome of Phase IIa: Percentages of Patients With Minimal Residual Disease, AML: proportion of patients with a molecular complete response (CR); MM: proportion of patients with a molecular CR., AML: 2 months after infusion, assessed as day 0. MM: 3 months after infusion, assessed as day 0	AGC Biologics S.p.A.	Horizon 2020 - European Commission	ALL	CHILD, ADULT, OLDER_ADULT	PHASE1|PHASE2	8	INDUSTRY	INTERVENTIONAL	Allocation: NA|Intervention Model: SINGLE_GROUP|Masking: NONE|Primary Purpose: TREATMENT	EURE-CART-1|2018-000813-19	2019-08-27	2021-06-18	2021-06-18	2019-09-20	2021-10-04	2022-01-19	Department of Haematooncology, Fakultni Nemocnice, Ostrava, Czech Republic, Czechia|IRCCS San Raffaele, Milan, Italy|IRCCS Ospedale Pediatrico Bambino Gesù, Roma, Italy	Study Protocol and Statistical Analysis Plan, https://storage.googleapis.com/ctgov2-large-docs/01/NCT04097301/Prot_SAP_000.pdf
